# Supplementary material for: Towards designer organelles by subverting the peroxisomal import pathway
Source: Nat Commun. 2017 Sep 6;8:454. doi: 10.1038/s41467-017-00487-7 (PMC5587766; doi:10.1038/s41467-017-00487-7)
Supplement: Supplementary file 1 — Supplementary Data 1 [file 41467_2017_487_MOESM1_ESM.xlsx]

## Sheet: Sheet1
Peptide sequence	Retention time (s)
Dansyl-YQSAA	225.78
Dansyl-YQSAD	218.814
Dansyl-YQSAE	222.788
Dansyl-YQSAF	340.237
Dansyl-YQSAG	197.371
Dansyl-YQSAH	155.482
Dansyl-YQSAI	309.569
Dansyl-YQSAK	148.252
Dansyl-YQSAL	320.259
Dansyl-YQSAN	200.114
Dansyl-YQSAP	239.008
Dansyl-YQSAQ	206.582
Dansyl-YQSAR	150.74
Dansyl-YQSAS	206.348
Dansyl-YQSAT	220.295
Dansyl-YQSAV	272.168
Dansyl-YQSAW	348.428
Dansyl-YQSAY	267.664
Dansyl-YQSDA	216.347
Dansyl-YQSDD	215.371
Dansyl-YQSDE	212.358
Dansyl-YQSDF	325.287
Dansyl-YQSDG	210.883
Dansyl-YQSDH	155.782
Dansyl-YQSDI	295.383
Dansyl-YQSDK	148.802
Dansyl-YQSDL	304.108
Dansyl-YQSDN	202.905
Dansyl-YQSDP	233.074
Dansyl-YQSDQ	200.143
Dansyl-YQSDR	151.028
Dansyl-YQSDS	209.388
Dansyl-YQSDT	206.125
Dansyl-YQSDV	260
Dansyl-YQSDW	344.496
Dansyl-YQSDY	260.479
Dansyl-YQSEA	219.796
Dansyl-YQSED	212.58
Dansyl-YQSEE	215.558
Dansyl-YQSEF	324.529
Dansyl-YQSEH	153.986
Dansyl-YQSEI	298.598
Dansyl-YQSEK	146.755
Dansyl-YQSEL	307.298
Dansyl-YQSEN	195.875
Dansyl-YQSEP	228.039
Dansyl-YQSEQ	203.591
Dansyl-YQSER	150.74
Dansyl-YQSES	201.61
Dansyl-YQSET	218.799
Dansyl-YQSEV	262.445
Dansyl-YQSEW	340.203
Dansyl-YQSEY	260.933
Dansyl-YQSFA	337.516
Dansyl-YQSFE	329.786
Dansyl-YQSFF	391.339
Dansyl-YQSFG	323.293
Dansyl-YQSFH	220.108
Dansyl-YQSFK	205.897
Dansyl-YQSFL	388.625
Dansyl-YQSFN	300.119
Dansyl-YQSFP	356.436
Dansyl-YQSFQ	307.348
Dansyl-YQSFR	215.599
Dansyl-YQSFS	313.8
Dansyl-YQSFT	330.036
Dansyl-YQSFV	373.139
Dansyl-YQSFW	390.869
Dansyl-YQSFY	364.191
Dansyl-YQSGA	211.112
Dansyl-YQSGD	204.65
Dansyl-YQSGE	207.621
Dansyl-YQSGG	198.666
Dansyl-YQSGH	149.301
Dansyl-YQSGI	294.387
Dansyl-YQSGK	145.56
Dansyl-YQSGL	303.36
Dansyl-YQSGN	194.427
Dansyl-YQSGP	229.832
Dansyl-YQSGQ	195.156
Dansyl-YQSGR	149.282
Dansyl-YQSGS	198.915
Dansyl-YQSGT	208.12
Dansyl-YQSGV	257.258
Dansyl-YQSGW	339.759
Dansyl-YQSGY	255.992
Dansyl-YQSHA	153.521
Dansyl-YQSHE	153.272
Dansyl-YQSHG	153.289
Dansyl-YQSHH	130.35
Dansyl-YQSHI	191.186
Dansyl-YQSHK	125.364
Dansyl-YQSHL	199.88
Dansyl-YQSHN	149.301
Dansyl-YQSHP	162.514
Dansyl-YQSHQ	150.279
Dansyl-YQSHR	130.581
Dansyl-YQSHS	150.547
Dansyl-YQSHT	153.272
Dansyl-YQSHV	169.02
Dansyl-YQSHW	234.55
Dansyl-YQSHY	171.472
Dansyl-YQSIA	307.597
Dansyl-YQSID	292.892
Dansyl-YQSIE	298.373
Dansyl-YQSIF	387.848
Dansyl-YQSIG	291.148
Dansyl-YQSII	380.12
Dansyl-YQSIK	183.207
Dansyl-YQSIL	382.392
Dansyl-YQSIN	267.723
Dansyl-YQSIP	323.293
Dansyl-YQSIQ	276.186
Dansyl-YQSIR	188.924
Dansyl-YQSIS	281.926
Dansyl-YQSIT	297.376
Dansyl-YQSIV	357.682
Dansyl-YQSIW	387.877
Dansyl-YQSIY	343.748
Dansyl-YQSKA	148.784
Dansyl-YQSKE	148.535
Dansyl-YQSKF	203.404
Dansyl-YQSKH	127.607
Dansyl-YQSKK	121.375
Dansyl-YQSKL	190.669
Dansyl-YQSKN	143.815
Dansyl-YQSKP	153.788
Dansyl-YQSKQ	145.543
Dansyl-YQSKR	127.339
Dansyl-YQSKS	145.061
Dansyl-YQSKT	148.036
Dansyl-YQSKV	163.511
Dansyl-YQSKW	223.079
Dansyl-YQSKY	164.741
Dansyl-YQSLD	306.078
Dansyl-YQSLE	313.778
Dansyl-YQSLF	390.605
Dansyl-YQSLG	148.75
Dansyl-YQSLI	385.118
Dansyl-YQSLK	190.889
Dansyl-YQSLL	385.795
Dansyl-YQSLN	280.147
Dansyl-YQSLP	342.483
Dansyl-YQSLQ	290.6
Dansyl-YQSLR	201.846
Dansyl-YQSLS	294.857
Dansyl-YQSLT	312.531
Dansyl-YQSLV	367.167
Dansyl-YQSLW	389.033
Dansyl-YQSLY	353.66
Dansyl-YQSNA	202.635
Dansyl-YQSND	197.918
Dansyl-YQSNF	305.602
Dansyl-YQSNH	151.046
Dansyl-YQSNI	276.195
Dansyl-YQSNL	285.16
Dansyl-YQSNN	188.444
Dansyl-YQSNP	212.878
Dansyl-YQSNQ	189.671
Dansyl-YQSNR	147.537
Dansyl-YQSNS	193.43
Dansyl-YQSNT	198.646
Dansyl-YQSNV	242.548
Dansyl-YQSNW	329.038
Dansyl-YQSNY	245.021
Dansyl-YQSPA	234.052
Dansyl-YQSPE	230.559
Dansyl-YQSPG	221.604
Dansyl-YQSPL	331.781
Dansyl-YQSPP	248.282
Dansyl-YQSPQ	214.353
Dansyl-YQSPR	157.012
Dansyl-YQSPS	219.609
Dansyl-YQSPT	228.066
Dansyl-YQSPV	286.91
Dansyl-YQSPW	358.456
Dansyl-YQSPY	282.418
Dansyl-YQSQD	202.109
Dansyl-YQSQF	304.583
Dansyl-YQSQG	159.222
Dansyl-YQSQH	150.994
Dansyl-YQSQI	278.9
Dansyl-YQSQK	144.012
Dansyl-YQSQL	288.605
Dansyl-YQSQN	187.646
Dansyl-YQSQP	388.36
Dansyl-YQSQQ	193.119
Dansyl-YQSQR	147.499
Dansyl-YQSQS	191.886
Dansyl-YQSQT	205.834
Dansyl-YQSQV	244.244
Dansyl-YQSQW	325.246
Dansyl-YQSQY	247.221
Dansyl-YQSRD	151.492
Dansyl-YQSRF	208.092
Dansyl-YQSRG	146.755
Dansyl-YQSRH	129.552
Dansyl-YQSRI	187.397
Dansyl-YQSRK	124.067
Dansyl-YQSRL	196.36
Dansyl-YQSRN	146.256
Dansyl-YQSRP	154.484
Dansyl-YQSRR	128.054
Dansyl-YQSRS	147.503
Dansyl-YQSRT	150.989
Dansyl-YQSRV	166.951
Dansyl-YQSRW	228.522
Dansyl-YQSRY	168.691
Dansyl-YQSSD	204.401
Dansyl-YQSSE	211.112
Dansyl-YQSSF	316.315
Dansyl-YQSSH	153.04
Dansyl-YQSSI	287.907
Dansyl-YQSSL	296.877
Dansyl-YQSSQ	194.408
Dansyl-YQSSR	149.033
Dansyl-YQSSS	198.167
Dansyl-YQSST	203.882
Dansyl-YQSSV	252.272
Dansyl-YQSSW	334.274
Dansyl-YQSSY	252.252
Dansyl-YQSTD	216.32
Dansyl-YQSTE	213.813
Dansyl-YQSTF	327.022
Dansyl-YQSTH	155.482
Dansyl-YQSTI	298.349
Dansyl-YQSTK	147.753
Dansyl-YQSTL	306.55
Dansyl-YQSTN	199.117
Dansyl-YQSTP	232.277
Dansyl-YQSTQ	202.344
Dansyl-YQSTS	204.353
Dansyl-YQSTT	215.558
Dansyl-YQSTV	261.946
Dansyl-YQSTW	341.2
Dansyl-YQSTY	260.684
Dansyl-YQSVA	268.956
Dansyl-YQSVE	261.975
Dansyl-YQSVF	375.134
Dansyl-YQSVG	253.518
Dansyl-YQSVH	170.492
Dansyl-YQSVL	361.448
Dansyl-YQSVN	235.318
Dansyl-YQSVQ	241.281
Dansyl-YQSVR	167.484
Dansyl-YQSVS	246.288
Dansyl-YQSVT	260.728
Dansyl-YQSVV	326.034
Dansyl-YQSVW	376.907
Dansyl-YQSVY	313.082
Dansyl-YQSWD	336.248
Dansyl-YQSWE	336.464
Dansyl-YQSWF	392.35
Dansyl-YQSWG	187.397
Dansyl-YQSWH	231.03
Dansyl-YQSWI	388.61
Dansyl-YQSWK	215.323
Dansyl-YQSWN	313.059
Dansyl-YQSWP	390.605
Dansyl-YQSWQ	317.268
Dansyl-YQSWS	325.775
Dansyl-YQSWT	339.206
Dansyl-YQSWV	378.886
Dansyl-YQSWW	391.275
Dansyl-YQSWY	369.604
Dansyl-YQSYA	270.656
Dansyl-YQSYD	256.71
Dansyl-YQSYF	366.918
Dansyl-YQSYG	250.228
Dansyl-YQSYH	171.938
Dansyl-YQSYI	348.718
Dansyl-YQSYK	162.214
Dansyl-YQSYN	234.769
Dansyl-YQSYP	284.136
Dansyl-YQSYQ	242.483
Dansyl-YQSYS	244.743
Dansyl-YQSYT	263.675
Dansyl-YQSYV	316.549
Dansyl-YQSYY	306.799
