# Supplementary material for: Towards designer organelles by subverting the peroxisomal import pathway
Source: Nat Commun. 2017 Sep 6;8:454. doi: 10.1038/s41467-017-00487-7 (PMC5587766; doi:10.1038/s41467-017-00487-7)
Supplement: Supplementary file 2 — Supplementary Data 2 [file 41467_2017_487_MOESM2_ESM.xlsx]

## Sheet: Sheet1
In sequence-retention time list	Same retention time and mass
Dansyl-YQSAD	Dansyl-YQSEG
Dansyl-YQSAL	Dansyl-YQSLA
Dansyl-YQSAQ	Dansyl-YQSQA
Dansyl-YQSAR	Dansyl-YQSRA
Dansyl-YQSAS	Dansyl-YQSTG
Dansyl-YQSAT	Dansyl-YQSTA
Dansyl-YQSAW	Dansyl-YQSWA
Dansyl-YQSDF	Dansyl-YQSFD
Dansyl-YQSDH	Dansyl-YQSHD
Dansyl-YQSDK	Dansyl-YQSKD
Dansyl-YQSDP	Dansyl-YQSPD
Dansyl-YQSDV	Dansyl-YQSVD
Dansyl-YQSEQ	Dansyl-YQSQE
Dansyl-YQSEY	Dansyl-YQSYE
Dansyl-YQSFP	Dansyl-YQSPF
Dansyl-YQSFG	Dansyl-YQSGF
Dansyl-YQSGK	Dansyl-YQSKG
Dansyl-YQSGS	Dansyl-YQSSG
Dansyl-YQSGT	Dansyl-YQSSA
Dansyl-YQSFH	Dansyl-YQSHF
Dansyl-YQSHI	Dansyl-YQSIH
Dansyl-YQSHL	Dansyl-YQSLH
Dansyl-YQSHP	Dansyl-YQSPH
Dansyl-YQSIF	Dansyl-YQSFI
Dansyl-YQSIK	Dansyl-YQSKI
Dansyl-YQSIP	Dansyl-YQSPI
Dansyl-YQSIV	Dansyl-YQSVI
Dansyl-YQSKP	Dansyl-YQSPK
Dansyl-YQSKS	Dansyl-YQSSK
Dansyl-YQSKV	Dansyl-YQSVK
Dansyl-YQSLW	Dansyl-YQSWL
Dansyl-YQSLY	Dansyl-YQSYL
Dansyl-YQSDQ	Dansyl-YQSNE
Dansyl-YQSGN	Dansyl-YQSNG
Dansyl-YQSKN	Dansyl-YQSNK
Dansyl-YQSNP	Dansyl-YQSPN
Dansyl-YQSNS	Dansyl-YQSSN
Dansyl-YQSPS	Dansyl-YQSSP
Dansyl-YQSPV	Dansyl-YQSVP
Dansyl-YQSER	Dansyl-YQSRE
Dansyl-YQSQR	Dansyl-YQSRQ
Dansyl-YQSRT	Dansyl-YQSTR
Dansyl-YQSRW	Dansyl-YQSWR
Dansyl-YQSRY	Dansyl-YQSYR
Dansyl-YQSWY	Dansyl-YQSYW
