# Supplementary material for: Towards designer organelles by subverting the peroxisomal import pathway
Source: Nat Commun. 2017 Sep 6;8:454. doi: 10.1038/s41467-017-00487-7 (PMC5587766; doi:10.1038/s41467-017-00487-7)
Supplement: Supplementary file 3 — Supplementary Data 3 [file 41467_2017_487_MOESM3_ESM.xlsx]

## Sheet: RFP-PTS1 Only
	GFP classification counts					RFP classification counts
Image File	Class 1	Class 2	Class 3	Class 4	Class 5	Class 1	Class 2	Class 3	Class 4	Class 5	GFP Average Classification	RFP Average Classification	Std. Dev. GFP	Std. Dev. RFP
RFP-PTS1 Only
Snap-100									3	3		4.5		0.55
Snap-101									4	3		4.43		0.53
Snap-102								2	5			3.71		0.49
Snap-103								6	2			3.25		0.46
Snap-104									1	6		4.86		0.38
Snap-105										7		5		0
Snap-106										7		5		0
Snap-107									1	7		4.88		0.35
Snap-108								3	4			3.57		0.53
Snap-109								1	5	1		4		0.58
Snap-110								3	4			3.57		0.53
Snap-163						4	3					1.43		0.53
Snap-164										7		5		0
Snap-165									7			4		0
Snap-166								7				3		0
Snap-167									4	3		4.43		0.53
Snap-168									1	6		4.86		0.38
Snap-169								2	5			3.71		0.49
Snap-170								2	3	2		4		0.82
Snap-171						1		5				2.67		0.82
Snap-172									1	6		4.86		0.38
Snap-173								3	5			3.63		0.52
Snap-174								4	3			3.43		0.53
Snap-175								7	1			3.13		0.35
Snap-176								2	4	1		3.86		0.69
Snap-177								1	5	2		4.13		0.64
Snap-178									1	6		4.86		0.38
Snap-179									2	6		4.75		0.46
Snap-180										7		5		0
Snap-181										6		5		0
Snap-183								2	5			3.71		0.49
Snap-184							1	5	1			3		0.58
Snap-185								5	1			3.17		0.41
Snap-187								1	2	3		4.33		0.82
Snap-188									3	4		4.57		0.53
Snap-189									1	5		4.83		0.41
Snap-190									4	3		4.43		0.53
Snap-191									2	5		4.71		0.49
Snap-192									2	6		4.75		0.46
Snap-193									6	1		4.14		0.38
Snap-194								6	1			3.14		0.38
Snap-195								2	5			3.71		0.49
Snap-196								6	1			3.14		0.38
Snap-197									1	7		4.88		0.35
Snap-198									5	3		4.38		0.52
Snap-199							2	5				2.71		0.49
Snap-200									2	5		4.71		0.49
Snap-201									4	2		4.33		0.52
Snap-202								2	5			3.71		0.49
Snap-203						1	2	4				2.43		0.79
Snap-204								1	4	2		4.14		0.69
Snap-205									4	3		4.43		0.53
Snap-206									7			4		0
Snap-207									3	4		4.57		0.53
Snap-209									2	5		4.71		0.49
Snap-210									4	4		4.5		0.53
Snap-211								1	3	2		4.17		0.75
Snap-212									4	2		4.33		0.52
Snap-213						1	2	3				2.33		0.82
Snap-214										7		5		0
Snap-215								1	2	4		4.43		0.79
Snap-216								5	2			3.29		0.49
Snap-217							1	6				2.86		0.38
Snap-54								7				3		0
Snap-55									3	4		4.57		0.53
Snap-56									5			4		0
Snap-57									5	2		4.29		0.49
Snap-58									7			4		0
Snap-59									5	3		4.38		0.52
Snap-60									5	1		4.17		0.41
Snap-61								1	4	1		4		0.63
Snap-62									4	3		4.43		0.53
Snap-63									6	1		4.14		0.38
Snap-64									1	4		4.33		0.45
Snap-65									3	4		4.57		0.53
Snap-66									3	4		4.57		0.53
Snap-67									2	5		4.71		0.49
Snap-68									3	3		4.5		0.55
Snap-69									1	5		4.83		0.41
Snap-70									1	6		4.86		0.38
Snap-71									5	3		4.38		0.52
Snap-72									2	6		4.75		0.46
Snap-73									2	5		4.71		0.49
Snap-74										8		5		0
Snap-75									3	5		4.63		0.52
Snap-76									2	5		4.71		0.49
Snap-77						5	2					1.29		0.49
Snap-78									4	3		4.43		0.53
Snap-79									4	3		4.43		0.53
Snap-80								1	5	1		4		0.58
Snap-81									6	2		4.25		0.46
Snap-82								2	5			3.71		0.49
Snap-83										7		5		0
Snap-84								1	4	1		4		0.63
Snap-85									6	1		4.14		0.38
Snap-86									4	3		4.43		0.53
Snap-87									3	5		4.63		0.52
Snap-88										7		5		0
Snap-89									2	4		4.67		0.52
Snap-90									2	5		4.71		0.49
Snap-91								1	5	1		4		0.58
Snap-92									4	3		4.43		0.53
Snap-93									3	4		4.57		0.53
Snap-94										7		5		0
Snap-95									3	4		4.57		0.53
Snap-96										7		5		0
Snap-97									1	7		4.88		0.35
Snap-98									2	5		4.71		0.49
Snap-99								7	1			3.13		0.35

## Sheet: PEX5 & RFP-nonPTS1
	GFP classification counts					RFP classification counts
Image File	Class 1	Class 2	Class 3	Class 4	Class 5	Class 1	Class 2	Class 3	Class 4	Class 5	GFP Average Classification	RFP Average Classification	Std. Dev. GFP	Std. Dev. RFP
PEX5 & RFP-nonPTS1
Snap-1762						7						1		0
Snap-1763						7						1		0
Snap-1764						6	1					1.14		0.38
Snap-1765						7						1		0
Snap-1766						4	2					1.33		0.52
Snap-1767						7						1		0
Snap-1768						7						1		0
Snap-1769						8						1		0
Snap-1770						7						1		0
Snap-1771						7						1		0
Snap-1772						8						1		0
Snap-1773						7	1					1.13		0.35
Snap-1774						7	1					1.13		0.35
Snap-1775						7						1		0
Snap-1776						5						1		0
Snap-1777						7						1		0
Snap-1778						6						1		0
Snap-1779						7						1		0
Snap-1780						7	1					1.13		0.35
Snap-1781						7						1		0
Snap-1782						7						1		0
Snap-1783						7						1		0
Snap-1784						5	1					1.17		0.41
Snap-1785						7						1		0
Snap-1786						7						1		0
Snap-1787						6						1		0
Snap-1788						6	1					1.14		0.38
Snap-1789						7						1		0
Snap-1790						7						1		0
Snap-1791						7						1		0
Snap-1792						7	1					1.13		0.35
Snap-1793						8						1		0
Snap-1794						5	2					1.29		0.49
Snap-1795						7						1		0
Snap-1796						7						1		0
Snap-1797						7						1		0
Snap-1798						6	1					1.14		0.38
Snap-1799						7						1		0
Snap-1800						5						1		0
Snap-1801						6	1					1.14		0.38
Snap-1802						6						1		0
Snap-1803						7						1		0
Snap-1804						7						1		0
Snap-1805								5	2			3.29		0.49
Snap-1806						8						1		0
Snap-1807						7						1		0
Snap-1808									2	5		4.71		0.49
Snap-1809									2	5		4.71		0.49
Snap-1810									1	6		4.86		0.38
Snap-1811									1	6		4.86		0.38
Snap-1812										7		5		0
Snap-2177						7	1					1.13		0.35
Snap-2178						5	1					1.17		0.41
Snap-2179						6						1		0
Snap-2180						6	1					1.14		0.38
Snap-2181						6						1		0
Snap-2182						7						1		0
Snap-2183						7						1		0
Snap-2184						7						1		0
Snap-2185						7						1		0
Snap-2186						7	1					1.13		0.35
Snap-2187						6		1				1.29		0.76
Snap-2188						6	1					1.14		0.38
Snap-2189						7						1		0
Snap-2190						6	1					1.14		0.38
Snap-2191						7	1					1.13		0.35
Snap-2192						7						1		0
Snap-2193						7	1					1.13		0.35
Snap-2194						6						1		0
Snap-2195						5						1		0
Snap-2196						5	1					1.17		0.41
Snap-2197						6	1					1.14		0.38
Snap-2198						7						1		0
Snap-2200						7						1		0
Snap-2201						5						1		0
Snap-2202						6	1					1.14		0.38
Snap-2203						4	1					1.2		0.45
Snap-2204						6	1					1.14		0.38
Snap-2321						7						1		0
Snap-2322						6	1					1.14		0.38
Snap-2323						6	1					1.14		0.38
Snap-2324						7						1		0
Snap-2325						8						1		0
Snap-2326						7						1		0
Snap-2327						6	1					1.14		0.38
Snap-2328						6	1					1.14		0.38
Snap-2329						8						1		0
Snap-2331						7	1					1.13		0.35
Snap-2332						6	1					1.14		0.38
Snap-2333						8						1		0
Snap-2334						8						1		0
Snap-2335						7						1		0
Snap-2336						5	1					1.17		0.41
Snap-2337						6	1					1.14		0.38
Snap-2338						6	1					1.14		0.38
Snap-2339						7	1					1.13		0.35
Snap-2340						5						1		0
Snap-2341						6	1					1.14		0.38
Snap-2342						6						1		0
Snap-2343						7						1		0

## Sheet: PEX5 & RFP-PTS1
	GFP classification counts					RFP classification counts
Image File	Class 1	Class 2	Class 3	Class 4	Class 5	Class 1	Class 2	Class 3	Class 4	Class 5	GFP Average Classification	RFP Average Classification	Std. Dev. GFP	Std. Dev. RFP
PEX5 & RFP-PTS1
Snap-3169						6	2					1.25		0.46
Snap-3170									3	4		4.57		0.53
Snap-3171								1	4	1		4		0.63
Snap-3172									5			3.14		0
Snap-3173								3	3			3.5		0.55
Snap-3174									3	5		4.63		0.52
Snap-3175						7						1		0
Snap-3176									5	2		4.29		0.49
Snap-3177								8				3		0
Snap-3178									3	3		4.5		0.55
Snap-3179								1	5	2		4.13		0.64
Snap-3180									4	3		4.43		0.53
Snap-3181								3	4			3.57		0.53
Snap-3182						3	3	1				1.71		0.76
Snap-3183									7			4		0
Snap-3184						2	4	1				1.86		0.69
Snap-3185									5	1		4.17		0.41
Snap-3186									2	3		4.6		0.55
Snap-3187									5	2		4.29		0.49
Snap-3188									2	5		4.71		0.49
Snap-3189								1	4	2		4.14		0.69
Snap-3190									5	1		4.17		0.41
Snap-3191							1	5	1			3		0.58
Snap-3192								1	4	1		3.57		0.63
Snap-3193						1	1	5				2.57		0.79
Snap-3194								4	3			3.43		0.53
Snap-3195									2	5		4.71		0.49
Snap-3196									3	3		4.5		0.55
Snap-3197									2	5		4.71		0.49
Snap-3198									5	1		4.17		0.41
Snap-3199									3	4		4.57		0.53
Snap-3200						2	1	4				2.29		0.95
Snap-3201									6	1		4.14		0.38
Snap-3202									1	6		4.86		0.38
Snap-3203										7		5		0
Snap-3204								1	4	3		4.25		0.71
Snap-3205								2	4	1		3.86		0.69
Snap-3206									2	4		4.29		0.52
Snap-3207								1	4	2		3.75		0.68
Snap-3208								4	2			3.33		0.52
Snap-3209									1	6		4.86		0.38
Snap-3210									2	5		4.71		0.49
Snap-3211									3	5		4.63		0.52
Snap-3212										7		5		0
Snap-3213									1	6		4.86		0.38
Snap-3214									2	4		4.67		0.52
Snap-3215									4	3		4.43		0.53
Snap-3216									5	1		4.17		0.41
Snap-3217							1	2	3			3.33		0.82
Snap-3218									3	4		4.57		0.53
Snap-3219									2	5		4.71		0.49
Snap-3220									5	2		4.29		0.49
Snap-3221							1	6	1			3		0.53
Snap-3223									6	1		4.14		0.38
Snap-3224									3	4		4.57		0.53
Snap-3225									1	5		4.83		0.41
Snap-3226									2	4		4.67		0.52
Snap-3227									3	5		4.63		0.52
Snap-3228									2	5		4.71		0.49
Snap-3229								5	2			3.29		0.49
Snap-3230									4	3		4.43		0.53
Snap-3231									5			4		0
Snap-3232									5	3		4.38		0.52
Snap-3233									3	5		4.63		0.52
Snap-3234								1	5			3.83		0.41
Snap-3235							2	2	3			3.14		0.9
Snap-3236									4	1		4.2		0.45
Snap-3237								1	4	2		4.14		0.69
Snap-3238								1	6			3.86		0.38
Snap-3427									3	5		4.63		0.52
Snap-3428									3	4		4.57		0.53
Snap-3429									3	4		4.57		0.53
Snap-3430										6		5		0
Snap-3431									1	6		4.38		0.38
Snap-3432									1	6		4.86		0.38
Snap-3433									1	6		4.86		0.38
Snap-3434									5	3		4.38		0.52
Snap-3435									1	6		4.86		0.38
Snap-3436									2	5		4.71		0.49
Snap-3437									2	5		4.71		0.49
Snap-3438									5	2		4.29		0.49
Snap-3439									1	7		4.88		0.35
Snap-3440						8						1		0
Snap-3441									6	1		4.14		0.38
Snap-3442									3	4		4.57		0.53
Snap-3443									5	2		4.29		0.49
Snap-3444								5	2			3.29		0.49
Snap-3445										8		5		0
Snap-3446									1	6		4.86		0.38
Snap-3447									1	6		4.86		0.38
Snap-3448										7		5		0
Snap-3449									3	4		4.57		0.53
Snap-3450						4	2					1.33		0.52
Snap-3451									1	6		4.86		0.38
Snap-3452									1	6		4.86		0.38
Snap-3453									1	6		4.86		0.38
Snap-3454									2	6		4.75		0.46
Snap-3455										7		5		0
Snap-3456									4	3		4.43		0.53
Snap-3457									1	6		4.86		0.38
Snap-3458									3	4		4.57		0.53
Snap-3459									4	3		4.43		0.53
Snap-3460									2	5		4.71		0.49
Snap-3461								2	5			3.71		0.49
Snap-3462									2	6		4.75		0.46
Snap-3463										8		5		0
Snap-3464									1	6		4.86		0.38
Snap-3465										8		5		0
Snap-3466									1	5		4.83		0.41
Snap-3467						1	4	3				2.25		0.71
Snap-3468									1	5		4.83		0.41
Snap-3469									3	3		4.5		0.55
Snap-3470									4	2		4.33		0.52
Snap-3471										7		5		0
Snap-3472									1	6		4.86		0.38

## Sheet: PEX5star & RFP-nonPTS1
	GFP classification counts					RFP classification counts
Image File	Class 1	Class 2	Class 3	Class 4	Class 5	Class 1	Class 2	Class 3	Class 4	Class 5	GFP Average Classification	RFP Average Classification	Std. Dev. GFP	Std. Dev. RFP
PEX5* & RFP-nonPTS1
Snap-1944						6	1					1.14		0.38
Snap-1945						6	1					1.14		0.38
Snap-1946						6	1					1.14		0.38
Snap-1947						4	1					1.2		0.45
Snap-1948						7						1		0
Snap-1949						5	1					1.17		0.41
Snap-1950						7						1		0
Snap-1951						7						1		0
Snap-1952						7						1		0
Snap-1953						7	1					1.13		0.35
Snap-1954						7						1		0
Snap-1955						5	1					1.17		0.41
Snap-1956						5	3					1.38		0.52
Snap-1957						6	1					1.14		0.38
Snap-1958						6						1		0
Snap-1959						5						1		0
Snap-1960						2	5					1.71		0.49
Snap-1961						6	1					1.14		0.38
Snap-1963						7						1		0
Snap-1964						7						1		0
Snap-1965						7						1		0
Snap-1966						6	1					1.14		0.38
Snap-1967						2	4	1				1.86		0.69
Snap-1968						7						1		0
Snap-1969						7						1		0
Snap-1970						6						1		0
Snap-1971						7						1		0
Snap-1972						7						1		0
Snap-1973						6	1					1.14		0.38
Snap-1974						7						1		0
Snap-1975						7	1					1.13		0.35
Snap-1976						7						1		0
Snap-1977						7						1		0
Snap-1978							5	2				2.29		0.49
Snap-1979						7						1		0
Snap-1980						6	1					1.14		0.38
Snap-1981						6	1					1.14		0.38
Snap-1982						7						1		0
Snap-1983						8						1		0
Snap-1984						5	1					1.17		0.41
Snap-1985						5	2					1.29		0.49
Snap-1986						6						1		0
Snap-1987						7						1		0
Snap-1988						6	1					1.14		0.38
Snap-1989						6	1					1.14		0.38
Snap-1990							4	3				2.43		0.53
Snap-1991						6	1					1.14		0.38
Snap-1992						7	1					1.13		0.35
Snap-1993						7						1		0
Snap-1994						7	1					1.13		0.35
Snap-1995						7						1		0
Snap-1996						5	3					1.38		0.52
Snap-1997						7						1		0
Snap-1998						6	1					1.14		0.38
Snap-1999						7						1		0
Snap-2000						6	1					1.14		0.38
Snap-2001						5	1					1.17		0.41
Snap-2002						6						1		0
Snap-2003						1	5	1				2		0.58
Snap-2004						6		1				1.29		0.76
Snap-2005						7						1		0
Snap-2006						8						1		0
Snap-2007						7						1		0
Snap-2008						7						1		0
Snap-2397						8						1		0
Snap-2398						6						1		0
Snap-2399						7						1		0
Snap-2400						7						1		0
Snap-2401						6	1					1.14		0.38
Snap-2402						7						1		0
Snap-2403						5	3					1.38		0.52
Snap-2404						6	1					1.14		0.38
Snap-2405						8						1		0
Snap-2406						5	2					1.29		0.49
Snap-2407						3	3	1				1.71		0.76
Snap-2408						8						1		0
Snap-2409						7						1		0
Snap-2410						6	2					1.25		0.46
Snap-2411						7						1		0
Snap-2412						6	1					1.14		0.38
Snap-2413						7						1		0
Snap-2414							5	2				2.29		0.49
Snap-2415						6	2					1.25		0.46
Snap-2416						8						1		0
Snap-2417						7	1					1.13		0.35
Snap-2418						7						1		0
Snap-2419						6	1					1.14		0.38
Snap-2420						6	1					1.14		0.38
Snap-2421						7						1		0
Snap-2422						7						1		0
Snap-2423						6	1					1.14		0.38
Snap-2424						7						1		0
Snap-2425						6	1					1.14		0.38
Snap-2426						6						1		0
Snap-2427						8						1		0
Snap-2428						7						1		0
Snap-2429						6						1		0
Snap-2430						7						1		0
Snap-2431						7						1		0
Snap-2432						7						1		0
Snap-2433						7						1		0
Snap-2434						7						1		0
Snap-2435						8						1		0
Snap-2436						7	1					1.13		0.35

## Sheet: PEX5star & RFP-PTS1
	GFP classification counts					RFP classification counts
Image File	Class 1	Class 2	Class 3	Class 4	Class 5	Class 1	Class 2	Class 3	Class 4	Class 5	GFP Average Classification	RFP Average Classification	Std. Dev. GFP	Std. Dev. RFP
PEX5* & RFP-PTS1
Snap-3301									1	5		4.83		0.41
Snap-3302									1	5		4.83		0.41
Snap-3303										6		5		0
Snap-3304								1	2	4		4.43		0.79
Snap-3305									3	4		4.57		0.53
Snap-3306						6	1					1.14		0.38
Snap-3307									4	3		4.43		0.53
Snap-3308								1	4	1		4		0.63
Snap-3309									4	2		4.33		0.52
Snap-3310										8		5		0
Snap-3311									1	7		4.88		0.35
Snap-3312								3	4			3.57		0.53
Snap-3313						7						1		0
Snap-3314									2	4		4.67		0.52
Snap-3315									4	4		4.5		0.53
Snap-3316									2	6		4.75		0.46
Snap-3317								3	4	1		3.75		0.71
Snap-3318									3	3		4.5		0.55
Snap-3319									6	1		4.14		0.38
Snap-3320									2	4		4.67		0.52
Snap-3321									1	6		4.86		0.38
Snap-3322										7		5		0
Snap-3324									4	2		3.86		0.52
Snap-3325									1	6		4.38		0.38
Snap-3326									1	6		4.86		0.38
Snap-3327									2	6		4.75		0.46
Snap-3329									2	5		4.71		0.49
Snap-3330										7		5		0
Snap-3331							3	5				2.63		0.52
Snap-3332									3	4		4.57		0.53
Snap-3333										7		5		0
Snap-3334									3	5		4.63		0.52
Snap-3335									1	6		4.86		0.38
Snap-3336									2	4		4.67		0.52
Snap-3337									3	4		4.57		0.53
Snap-3338										7		5		0
Snap-3339						1	5	2				2.13		0.64
Snap-3340									3	4		4.57		0.53
Snap-3341									3	4		4.57		0.53
Snap-3342									2	5		4.71		0.49
Snap-3343									1	7		4.88		0.35
Snap-3344									1	6		4.86		0.38
Snap-3345									6	1		4.14		0.38
Snap-3346										8		5		0
Snap-3348									1	6		4.86		0.38
Snap-3349										8		5		0
Snap-3350										7		5		0
Snap-3351									4	2		4.33		0.52
Snap-3352									1	7		4.88		0.35
Snap-3353									1	6		4.86		0.38
Snap-3354									1	6		4.86		0.38
Snap-3355									6	2		4.25		0.46
Snap-3357										7		5		0
Snap-3358									4	3		4.43		0.53
Snap-3359									2	5		4.71		0.49
Snap-3360								6	1			3.14		0.38
Snap-3361									2	5		4.71		0.49
Snap-3362									2	6		4.75		0.46
Snap-3363										7		5		0
Snap-3364						2	5	1				1.88		0.64
Snap-3365									1	6		4.86		0.38
Snap-3366									1	4		4.8		0.45
Snap-3367									1	7		4.88		0.35
Snap-3369									7			4		0
Snap-3370						6	1					1.14		0.38
Snap-3371									5	2		4.29		0.49
Snap-3372										7		5		0
Snap-3373									1	6		4.86		0.38
Snap-3374							2	5				2.71		0.49
Snap-3610									3	4		4.57		0.53
Snap-3611									7			4		0
Snap-3612									4	3		4.43		0.53
Snap-3613						1	5	2				2.13		0.64
Snap-3614									1	6		4.86		0.38
Snap-3615								1	5			3.83		0.41
Snap-3616									5	2		4.29		0.49
Snap-3617							1	2	2	2		3.71		1.11
Snap-3618								1	3	3		4.29		0.76
Snap-3619									4	2		4.33		0.52
Snap-3620									2	5		4.71		0.49
Snap-3621										8		5		0
Snap-3622									1	6		4.86		0.38
Snap-3623									2	5		4.71		0.49
Snap-3624									1	7		4.88		0.35
Snap-3625									1	6		4.86		0.38
Snap-3626										7		5		0
Snap-3627								1	5	1		4		0.58
Snap-3628										6		5		0
Snap-3629						7						1		0
Snap-3630									2	5		4.71		0.49
Snap-3631									1	6		4.86		0.38
Snap-3632									1	6		4.86		0.38
Snap-3633									2	4		4.67		0.52
Snap-3634									2	6		4.75		0.46
Snap-3635									1	6		4.86		0.38
Snap-3637									1	5		4.83		0.41
Snap-3638									1	6		4.86		0.38
Snap-3639									1	5		4.83		0.41
Snap-3640									2	5		4.71		0.49
Snap-3641						1	1	5				2.57		0.79
Snap-3642									4	2		4.33		0.52
Snap-3643									2	5		4.71		0.49
Snap-3644									3	4		4.57		0.53
Snap-3645									2	4		4.67		0.52
Snap-3646						1	4	2				2.14		0.69
Snap-3647									2	6		4.75		0.46
Snap-3649									3	4		4.57		0.53
Snap-3650						4	3					1.43		0.53
Snap-3651										7		5		0
Snap-3652									1	5		4.29		0.41
Snap-3653									1	6		4.86		0.38
Snap-3654									2	4		4.67		0.52

## Sheet: GFP-PTS1star Only
	GFP classification counts					RFP classification counts
Image File	Class 1	Class 2	Class 3	Class 4	Class 5	Class 1	Class 2	Class 3	Class 4	Class 5	GFP Average Classification	RFP Average Classification	Std. Dev. GFP	Std. Dev. RFP
GFP-PTS1* Only
Snap-1813	7										1		0
Snap-1814	7										1		0
Snap-1815	6	1									1.14		0.38
Snap-1816	7										1		0
Snap-1817	6	1									1.14		0.38
Snap-1818	5	2									1.29		0.49
Snap-1819	7										1		0
Snap-1820	6	1									1.14		0.38
Snap-1821	6	1									1.14		0.38
Snap-1822	7										1		0
Snap-1823	6										1		0
Snap-1824	7										1		0
Snap-1825	6	1									1.14		0.38
Snap-1826	7										1		0
Snap-1827	6										1		0
Snap-1828	7										1		0
Snap-1829	7	1									1.13		0.35
Snap-1830	6										1		0
Snap-1831	6										1		0
Snap-1832	7										1		0
Snap-1833	5										1		0
Snap-1834	1	5	1								2		0.58
Snap-1835	5	1									1.57		0.41
Snap-1836	6	1									1.14		0.38
Snap-1837	7										1		0
Snap-1838	6	1									1.14		0.38
Snap-1839	7	1									1.13		0.35
Snap-1840	6	1									1.14		0.38
Snap-1841	8										1		0
Snap-1842	6	1									1.14		0.38
Snap-1843	6	1									1.14		0.38
Snap-1844	8										1		0
Snap-1845	7										1		0
Snap-1846	6	1									1.14		0.38
Snap-1847	7										1		0
Snap-1848	7	1									1.13		0.35
Snap-1849	5										1		0
Snap-1850	6	1									1.14		0.38
Snap-1851	5	1									1.17		0.41
Snap-1852	6	1									1.14		0.38
Snap-1853	5	2									1.29		0.49
Snap-1854	6	1									1.14		0.38
Snap-1855	6	1									1.14		0.38
Snap-1856	7										1.5		0
Snap-1857	7										1		0
Snap-1858	6										1		0
Snap-1859	7										1		0
Snap-1860	5	1									1.17		0.41
Snap-1861	6	2									1.25		0.46
Snap-1862	7										1		0
Snap-1863	7										1		0
Snap-1864	8										1		0
Snap-1865	5	1									1.17		0.41
Snap-1866	6	1									1.14		0.38
Snap-1867	7										1		0
Snap-1868	7										1		0
Snap-1869	6	1									1.14		0.38
Snap-1870	8										1		0
Snap-1871	3	2	2								1.86		0.9
Snap-1872	6	1									1.14		0.38
Snap-1873	5	2									1.29		0.49
Snap-2256	8										1		0
Snap-2257	8										1		0
Snap-2258	6	1									1.14		0.38
Snap-2259	5	1	1								1.43		0.79
Snap-2260	6										1		0
Snap-2261	8										1		0
Snap-2262	7										1		0
Snap-2263	4	1									1.2		0.45
Snap-2264	5	1									1.17		0.41
Snap-2265	8										1		0
Snap-2266	6	1									1.14		0.38
Snap-2267	7	1									1.13		0.35
Snap-2268	7	1									1.13		0.35
Snap-2269	7	1									1.13		0.35
Snap-2270	7										1		0
Snap-2271	8										1		0
Snap-2272	5										1		0
Snap-2273	8										1		0
Snap-2274	4	1									1.2		0.45
Snap-2275	6	1									1.14		0.38
Snap-2276	7										1		0
Snap-2277	7										1		0
Snap-2278	6	1									1.14		0.38
Snap-2279	7	1									1.13		0.35
Snap-2280	7										1		0
Snap-2281	6	1									1.14		0.38
Snap-2282	6	1		1							1.5		1.07
Snap-2283	5	1									1.17		0.41
Snap-2284	6	1									1.14		0.38
Snap-2285	7	1									1.13		0.35
Snap-2286	7										1		0
Snap-2287	6	1									1.14		0.38
Snap-2288	6	2									1.25		0.46
Snap-2289	8										1		0
Snap-2290	6	1									1.14		0.38
Snap-2291	7	1									1.13		0.35
Snap-2292	5	1									1.17		0.41
Snap-2293	5	1									1.17		0.41
Snap-2294	6	1									1.14		0.38
Snap-2295	7										1		0
Snap-2296	6	1									1.14		0.38
Snap-2297	7	1									1.13		0.35
Snap-2298	6	1									1.14		0.38
Snap-2299	6										1		0
Snap-2300	7										1		0
Snap-2301	7										1		0
Snap-2302	5	2									1.29		0.49
Snap-2303	6	1									1.14		0.38
Snap-2304	7	1									1.13		0.35
Snap-2305	7										1		0
Snap-2306	8										1		0

## Sheet: PEX5 & RFP-nonPTS1 + GFP-PTS1st
	GFP classification counts					RFP classification counts
Image File	Class 1	Class 2	Class 3	Class 4	Class 5	Class 1	Class 2	Class 3	Class 4	Class 5	GFP Average Classification	RFP Average Classification	Std. Dev. GFP	Std. Dev. RFP
PEX5 & RFP-nonPTS1 + GFP-PTS1*
Snap-1290	5	3				7	1				1.38	1.13	0.52	0.35
Snap-1291	6	1				6	2				1.14	1.25	0.38	0.46
Snap-1292	8					8					1	1	0	0
Snap-1293	6	2				1	6	1			1.25	2	0.46	0.53
Snap-1294	6	2				7	1				1.25	1.13	0.46	0.35
Snap-1295	7	1				8					1.13	1	0.35	0
Snap-1296	7	1					6	2			1.13	2.25	0.35	0.46
Snap-1297	5	2	1			7	1				1.5	1.13	0.76	0.35
Snap-1298	8					8					1	1	0	0
Snap-1299	8					7	1				1	1.13	0	0.35
Snap-1300	8					7					1	1	0	0
Snap-1301	6	2				7	1				1.25	1.13	0.46	0.35
Snap-1302	6	2				8					1.25	1	0.46	0
Snap-1303	8					7	1				1	1.13	0	0.35
Snap-1304	7					7	1				1	1.13	0	0.35
Snap-1305	6	2				8					1.25	1	0.46	0
Snap-1306	5	1				6	1				1.17	1.14	0.41	0.38
Snap-1307	8					7	1				1	1.13	0	0.35
Snap-1308	8					8					1	1	0	0
Snap-1309	7	1				7					1.13	1	0.35	0
Snap-1310	8					8					1	1	0	0
Snap-1311	8					8					1	1	0	0
Snap-1312	8					8					1	1	0	0
Snap-1313	7					6					1	1	0	0
Snap-1314	8					8					1	1	0	0
Snap-1315	8					8					1	1	0	0
Snap-1316	8					7	1				1	1.13	0	0.35
Snap-1405	8					8					1	1	0	0
Snap-1406	2	4	2			5	3				2	1.38	0.76	0.52
Snap-1407	7					7					1	1	0	0
Snap-1408	8					7	1				1	1.13	0	0.35
Snap-1409	8					7	1				1	1.13	0	0.35
Snap-1410	8					7	1				1	1.13	0	0.35
Snap-1411	7					8					1	1	0	0
Snap-1412	7	1				8					1.13	1	0.35	0
Snap-1413	6					7					1	1	0	0
Snap-1414	6	2				8					1.25	1	0.46	0
Snap-1415	5					5					1	1	0	0
Snap-1416	5	3				8					1.38	1	0.52	0
Snap-1417	7					8					1	1	0	0
Snap-1418	7	1				7	1				1.13	1.13	0.35	0.35
Snap-1419	8					8					1	1	0	0
Snap-1420	3	3	1			8					1.71	1	0.76	0
Snap-1478	8					8					1	1	0	0
Snap-1479	8					6					1	1	0	0
Snap-1480	8					8					1	1	0	0
Snap-1481	6	2				8					1.25	1	0.46	0
Snap-1482	8					8					1	1	0	0
Snap-1484	3	4	1			5	3				1.75	1.38	0.71	0.52
Snap-1485	6	1		1		7					1.5	1	1.07	0
Snap-1486	6	2				7					1.25	1	0.46	0
Snap-1487	8					8					1	1	0	0
Snap-1488	7	1				7	1				1.13	1.13	0.35	0.35
Snap-1489	2	4	2			8					2	1	0.76	0
Snap-1490	7	1				6	1				1.13	1.14	0.35	0.38
Snap-1491	7	1				8					1.13	1	0.35	0
Snap-1492	8					8					1	1	0	0
Snap-1493	6	2				5	2				1.25	1.29	0.46	0.49
Snap-1494	7	1				7	1				1.13	1.13	0.35	0.35
Snap-1495	7	1				8					1.13	1	0.35	0
Snap-1496	6	2				7	1				1.25	1.13	0.46	0.35
Snap-1497	8					7					1	1	0	0
Snap-1498	8					7	1				1	1.13	0	0.35
Snap-1499	7	1				7	1				1.13	1.13	0.35	0.35
Snap-1500	7	1				7	1				1.13	1.13	0.35	0.35
Snap-1570	8					6	2				1	1.25	0	0.46
Snap-1571	7	1				8					1.13	1	0.35	0
Snap-1572	7	1				8					1.13	1	0.35	0
Snap-1573	6	2				8					1.25	1	0.46	0
Snap-1574	8					8					1	1	0	0
Snap-1575	7					7	1				1	1.13	0	0.35
Snap-1576	5	3				8					1.38	1	0.52	0
Snap-1577	7	1				8					1.13	1	0.35	0
Snap-1578	6	2				6	2				1.25	1.25	0.46	0.46
Snap-1579	5	1	1			8					1.43	1	0.79	0
Snap-1580	8					8					1	1	0	0
Snap-1581	6	2				7	1				1.25	1.13	0.46	0.35
Snap-1582	6	1	1			7	1				1.38	1.13	0.74	0.35
Snap-1583	7	1				8					1.13	1	0.35	0
Snap-1584	7	1				8					1.13	1	0.35	0
Snap-1585	7	1				8					1.13	1	0.35	0
Snap-1586	7	1				7	1				1.13	1.13	0.35	0.35
Snap-1587	8					7	1				1	1.13	0	0.35
Snap-1588	8					8					1	1	0	0
Snap-1589	8					8					1	1	0	0
Snap-1590	5		2			8					1.57	1	0.98	0
Snap-1591	6	2				7	1				1.25	1.13	0.46	0.35
Snap-1592	8					8					1	1	0	0
Snap-1593	8					8					1	1	0	0
Snap-1594	8					8					1	1	0	0
Snap-1595	7					7	1				1	1.13	0	0.35
Snap-275	8					7	1				1	1.13	0	0.35
Snap-278	7	1				7	1				1.13	1.13	0.35	0.35
Snap-282	1	7				6	1				1.88	1.14	0.35	0.38

## Sheet: PEX5 & RFP-PTS1 + GFP-PTS1star
	GFP classification counts					RFP classification counts
Image File	Class 1	Class 2	Class 3	Class 4	Class 5	Class 1	Class 2	Class 3	Class 4	Class 5	GFP Average Classification	RFP Average Classification	Std. Dev. GFP	Std. Dev. RFP
PEX5 & RFP-PTS1 + GFP-PTS1*
Snap-2734	7									7	1	5	0	0
Snap-2735	7	1							2	5	1.13	4.71	0.35	0.49
Snap-2736	7								2	5	1	4.71	0	0.49
Snap-2737	6	1						4	3		1.14	3.43	0.38	0.53
Snap-2738	5							1	2	3	1	4.33	0	0.82
Snap-2739	4	3					1	6			1.43	2.86	0.53	0.38
Snap-2740	7								3	4	1	4.57	0	0.53
Snap-2741	3	3	1						3	5	1.71	4.63	0.76	0.52
Snap-2742	7								2	5	1	4.71	0	0.49
Snap-2743	7							1	5	2	1	4.13	0	0.64
Snap-2744	5	1	1			2	4		1		1.43	2	0.79	1
Snap-2828	6	1							6	1	1.14	4.14	0.38	0.38
Snap-2829	7							3	4		1	3.57	0	0.53
Snap-2830	6	1						1	3	4	1.14	4.38	0.38	0.74
Snap-2831	6	1							5	2	1.14	4.29	0.38	0.49
Snap-2832	5	2							6	1	1.29	4.14	0.49	0.38
Snap-2833	7	1					1	6			1.13	2.86	0.35	0.38
Snap-2834	8							1	7		1	3.88	0	0.35
Snap-2835	6	1								7	1.14	5	0.38	0
Snap-3023	5	1						4	3		1.17	3.43	0.41	0.53
Snap-3024	7	1							2	5	1.13	4.71	0.35	0.49
Snap-3025	6	1							3	3	1.14	4.5	0.38	0.55
Snap-3026	7								2	5	1	4.71	0	0.49
Snap-3027	6	1							6	1	1.14	4.14	0.38	0.38
Snap-3028	7							4	4		1	3.5	0	0.53
Snap-3029	6	1						2	4	1	1.14	3.86	0.38	0.69
Snap-3030	7	1						3	5		1.13	3.63	0.35	0.52
Snap-3031	7							1	1	5	1	4.57	0	0.79
Snap-3032	8								1	6	1	4.86	0	0.38
Snap-3033	5	2							5	1	1.29	4.17	0.49	0.41
Snap-3034	6	1						2	5		1.14	3.71	0.38	0.49
Snap-3035	5	2							4	3	1.29	4.43	0.49	0.53
Snap-3036	7							5	2		1	3.29	0	0.49
Snap-3037	6								2	4	1	4.67	0	0.52
Snap-3038	6	1							2	5	1.14	4.71	0.38	0.49
Snap-3039	5	1							2	5	1.17	4.71	0.41	0.49
Snap-3040	8									8	1	5	0	0
Snap-3041	6	1							3	4	1.14	4.57	0.38	0.53
Snap-3042	8							5	3		1	3.38	0	0.52
Snap-3043	5	1							1	7	1.17	4.88	0.41	0.35
Snap-3044	7								1	6	1	4.86	0	0.38
Snap-3045	7								1	6	1	4.86	0	0.38
Snap-3046	7								5	1	1	4.17	0	0.41
Snap-3047	8								2	5	1	4.71	0	0.49
Snap-3048	8								2	5	1	4.71	0	0.49
Snap-3049	7									8	1	5	0	0
Snap-3050	7								2	5	1	4.71	0	0.49
Snap-3051	6									7	1	5	0	0
Snap-3052	8									7	1	5	0	0
Snap-3053	7								5	2	1	4.29	0	0.49
Snap-3054	5	1							2	6	1.17	4.75	0.41	0.46
Snap-3055	6	1						4	3		1.14	3.43	0.38	0.53
Snap-3056	5	1								8	1.17	5	0.41	0
Snap-3057	7	1					1	5	1		1.13	3	0.35	0.58
Snap-3058	7								1	6	1	4.86	0	0.38
Snap-3059	7	1							3	4	1.13	4.57	0.35	0.53
Snap-3655	6	1							2	5	1.14	4.71	0.38	0.49
Snap-3656	6	1								8	1.14	5	0.38	0
Snap-3657	7								4	3	1	4.43	0	0.53
Snap-3658	7	1						6	2		1.13	3.25	0.35	0.46
Snap-3659	5	2							5	3	1.29	4.38	0.49	0.52
Snap-3660	7								7		1	4	0	0
Snap-3661	7								1	6	1	4.86	0	0.38
Snap-3662	6	1							1	6	1.14	4.86	0.38	0.38
Snap-3663	6	2							2	5	1.25	4.71	0.46	0.49
Snap-3665	8								1	6	1	4.86	0	0.38
Snap-3666	8								6	1	1	4.14	0	0.38
Snap-3667	6								1	6	1	4.86	0	0.38
Snap-3668	6	1						1	1	6	1.14	4.63	0.38	0.74
Snap-3669	7	1						2	4	1	1.13	3.86	0.35	0.69
Snap-3670	6	1						3	5		1.14	3.63	0.38	0.52
Snap-3671	7								5	2	1	4.29	0	0.49
Snap-3672	6	1						6	2		1.14	3.25	0.38	0.46
Snap-3673	6	1						5	2		1.14	3.29	0.38	0.49
Snap-3812	6							6	1		1	3.14	0	0.38
Snap-3813	6	1								7	1.14	5	0.38	0
Snap-3814	5	1							2	5	1.17	4.71	0.41	0.49
Snap-3815	6	1						7			1.14	3	0.38	0
Snap-3816	7	1							2	5	1.13	4.71	0.35	0.49
Snap-3817	8								3	2	1	4.4	0	0.55
Snap-3818	6	1							1	6	1.14	4.86	0.38	0.38
Snap-3819	7	1							1	6	1.13	4.86	0.35	0.38
Snap-3820	7							4	3		1	3.43	0	0.53
Snap-3821	6	1						3	5		1.14	3.63	0.38	0.52
Snap-3824	7								1	6	1	4.86	0	0.38
Snap-3825	7								4	2	1	4.33	0	0.52
Snap-3826	5	2						3	5		1.29	3.63	0.49	0.52
Snap-3828	5	3				6	1				1.38	1.14	0.52	0.38
Snap-3847	5							1	5		1	3.83	0	0.41
Snap-3848	6	1				1	1	5			1.14	2.57	0.38	0.79
Snap-3850	7								5	2	1	4.29	0	0.49
Snap-3851	8							1	3	3	1	4.29	0	0.76
Snap-3852	6	1							7	1	1.14	4.13	0.38	0.35
Snap-3853	5								1	6	1	4.86	0	0.38
Snap-3854	7								3	4	1	4.57	0	0.53
Snap-3855	5	2						1	4	2	1.29	4.14	0.49	0.69
Snap-3856	6	1							1	5	1.14	4.83	0.38	0.41

## Sheet: PEX5st& RFP-nonPTS1+GFP-PTS1st 
	GFP classification counts					RFP classification counts
Image File	Class 1	Class 2	Class 3	Class 4	Class 5	Class 1	Class 2	Class 3	Class 4	Class 5	GFP Average Classification	RFP Average Classification	Std. Dev. GFP	Std. Dev. RFP
PEX5* & RFP-nonPTS1 + GFP-PTS1*
Snap-1353			3	5		8					3.63	1	0.52	0
Snap-1354		4	3	1		6		1			2.63	1.29	0.74	0.76
Snap-1356				6	2	8					4.25	1	0.46	0
Snap-1357		1	5	2		2	4	2			3.13	2	0.64	0.76
Snap-1359				2	6	5	1				4.75	1.17	0.46	0.41
Snap-1360				4	4	7					4.5	1	0.53	0
Snap-1361				5	3	8					4.38	1	0.52	0
Snap-1362				6	2	8					4.25	1	0.46	0
Snap-1363				5	3	8					4.38	1	0.52	0
Snap-1364				2	6	8					4.75	1	0.46	0
Snap-1365					8	7	1				5	1.13	0	0.35
Snap-1366					8	8					5	1	0	0
Snap-1368			1	7		8					3.88	1	0.35	0
Snap-1369				3	5	6	2				4.63	1.25	0.52	0.46
Snap-1370		1	5	2			3	5			3.13	2.63	0.64	0.52
Snap-1371				1	7			8			4.88	3	0.35	0
Snap-1372			2	5	1	8					3.88	1	0.64	0
Snap-1373		1	3	4		7	1				3.38	1.13	0.74	0.35
Snap-1374				5	3	8					4.38	1	0.52	0
Snap-1375			1	5	2	8					4.13	1	0.64	0
Snap-1376			6	2		8					3.25	1	0.46	0
Snap-1377				1	7	8					4.88	1	0.35	0
Snap-1378					8	2	6				5	1.75	0	0.46
Snap-1379				4	4	8					4.5	1	0.53	0
Snap-1380			3	5		7	1				3.63	1.13	0.52	0.35
Snap-1382			3	5		7	1				3.63	1.13	0.52	0.35
Snap-1383			2	4	2	3	5				4	1.63	0.76	0.52
Snap-1384			3	3	1	6	2				3.71	1.25	0.76	0.46
Snap-1385			7	1		8					3.13	1	0.35	0
Snap-1386		1	7			8					2.88	1	0.35	0
Snap-1387				3	5	7	1				4.63	1.13	0.52	0.35
Snap-1388			1	6	1	7	1				4	1.13	0.53	0.35
Snap-1389	4	1	2			7	1				1.71	1.13	0.95	0.35
Snap-1390			4	3	1	5	3				3.63	1.38	0.74	0.52
Snap-1391					8	7	1				5	1.13	0	0.35
Snap-1436				1	7	8					4.88	1	0.35	0
Snap-1437				3	5	6	2				4.63	1.25	0.52	0.46
Snap-1438			3	4		9					3.57	1	0.53	0
Snap-1439				3	5	8					4.63	1	0.52	0
Snap-1440			1	6	1	8					4	1	0.53	0
Snap-1441	8					8					1	1	0	0
Snap-1442			4	4		7	1				3.5	1.13	0.53	0.35
Snap-1443	3	4	1			6	2				1.75	1.25	0.71	0.46
Snap-1522			6	2		7	1				3.25	1.13	0.46	0.35
Snap-1524			2	4	1	7	1				3.86	1.13	0.69	0.35
Snap-1525			1	7		7					3.88	1	0.35	0
Snap-1526				8		8					4	1	0	0
Snap-1527					8	8					5	1	0	0
Snap-1528			3	3	2	7	1				3.88	1.13	0.83	0.35
Snap-1529		1	6	1		6	2				3	1.25	0.53	0.46
Snap-1530				6	1	8					4.14	1	0.38	0
Snap-1531				6	2	6	1				4.25	1.14	0.46	0.38
Snap-1532				3	5	7	1				4.63	1.13	0.52	0.35
Snap-1533	1	5	2			7	1				2.13	1.13	0.64	0.35
Snap-1534				2	6	8					4.75	1	0.46	0
Snap-1535				4	4	8					4.5	1	0.53	0
Snap-1536			2	4	2	8					4	1	0.76	0
Snap-1537			3	5		7	1				3.63	1.13	0.52	0.35
Snap-1538				6	2		2	6			4.25	2.75	0.46	0.46
Snap-1539		3	4	1		7	1				2.75	1.13	0.71	0.35
Snap-1541		7	1			8					2.13	1	0.35	0
Snap-1542				1	7	5	3				4.88	1.38	0.35	0.52
Snap-1543			1	5	2	8					4.13	1	0.64	0
Snap-1544			1	6	1	8					4	1	0.53	0
Snap-1545			3	4	1	8					3.75	1	0.71	0
Snap-1546				1	7	8					4.88	1	0.35	0
Snap-1547		1	1	5	1	7		1			3.75	1.25	0.89	0.71
Snap-1548					8	3	1	2			5	1.83	0	0.98
Snap-1549			3	4	1	8					3.75	1	0.71	0
Snap-1550		4	2	2		3	3	1			2.75	1.71	0.89	0.76
Snap-1621				4	4	6	2				4.5	1.25	0.53	0.46
Snap-1622		1	1	4	2	8					3.88	1	0.99	0
Snap-1623			4	4		7	1				3.5	1.13	0.53	0.35
Snap-1624				1	7	7	1				4.88	1.13	0.35	0.35
Snap-1625	1	2	5			8					2.5	1	0.76	0
Snap-1626			3	5		8	1				3.63	1.11	0.52	0.33
Snap-1627	1	3	4			8					2.38	1	0.74	0
Snap-1628			1	7		8					3.88	1	0.35	0
Snap-1629				1	7	7	1				4.88	1.13	0.35	0.35
Snap-1630		1	5	2		8					3.13	1	0.64	0
Snap-1631				6	1	8					4.14	1	0.38	0
Snap-1632				3	5	7	1				4.63	1.13	0.52	0.35
Snap-1633			1	3	4	7	1				4.38	1.13	0.74	0.35
Snap-1634				7	1	7	1				4.13	1.13	0.35	0.35
Snap-1635			6	1	1	7					3.38	1	0.74	0
Snap-1636				2	6	8					4.75	1	0.46	0
Snap-189					8	6	2				5	1.25	0	0.46
Snap-190			1	6	1	1	3	4			4	2.38	0.53	0.74
Snap-191				3	5	8					4.63	1	0.52	0
Snap-192			2	6		8					3.75	1	0.46	0
Snap-296				3	5	8					4.63	1	0.52	0
Snap-297				5	3	7	1				4.38	1.13	0.52	0.35
Snap-298	8					8					1	1	0	0
Snap-300			8			7		1			3	1.25	0	0.71
Snap-301				4	4	6	2				4.5	1.25	0.53	0.46
Snap-302			4	4		7	1				3.5	1.13	0.53	0.35
Snap-303		5	3				4	4			2.38	2.5	0.52	0.53
Snap-304			5	3		6	1	1			3.38	1.38	0.52	0.74
Snap-305				5	2	8					4.29	1	0.49	0
Snap-306			4	4		7	1				3.5	1.13	0.53	0.35
Snap-307		3	3	1		7					2.71	1	0.76	0
Snap-308		1	4	2		7	1				3.14	1.13	0.69	0.35

## Sheet: PEX5st & RFP-PTS1 + GFP-PTS1st 
	GFP classification counts					RFP classification counts
Image File	Class 1	Class 2	Class 3	Class 4	Class 5	Class 1	Class 2	Class 3	Class 4	Class 5	GFP Average Classification	RFP Average Classification	Std. Dev. GFP	Std. Dev. RFP
PEX5* & RFP-PTS1 + GFP-PTS1*
Snap-2745	1	3	3	1		2	1	4			2.5	2.29	0.93	0.95
Snap-2746			4	4		1	3	3			3.5	2.29	0.53	0.76
Snap-2747				6	1	7					4.14	1	0.38	0
Snap-2748				6	1		3	3			4.14	2.5	0.38	0.55
Snap-2749			1	3	4	6	1				4.38	1.14	0.74	0.38
Snap-2750				6	1	6	1				4.14	1.14	0.38	0.38
Snap-2752			2	4	1	3	3				3.86	1.5	0.69	0.55
Snap-2753			3	4		7					3.57	1	0.53	0
Snap-2754			1	6	1		2	6			4	2.75	0.53	0.46
Snap-2755				4	3	8					4.43	1	0.53	0
Snap-2756			6	1		6	1				3.14	1.14	0.38	0.38
Snap-2757				2	5	6	1				4.71	1.14	0.49	0.38
Snap-2759			2	3	1				6	1	3.83	4.14	0.75	0.38
Snap-2760			2	5	1		4	2			3.88	2.33	0.64	0.52
Snap-2761				2	5			6			4.71	3	0.49	0
Snap-2762				4	3			5	2		4.43	3.29	0.53	0.49
Snap-2763					7			7			5	3	0	0
Snap-2764			4	3		6	1				3.43	1.14	0.53	0.38
Snap-2765			2	5			4	3			3.71	2.43	0.49	0.53
Snap-2766			1	5	1	6	1				4	1.14	0.58	0.38
Snap-2767				1	6			4	2	1	4.86	3.57	0.38	0.79
Snap-2768				7		7					4	1	0	0
Snap-2769			2	4		6	1				3.67	1.14	0.52	0.38
Snap-2771				6	2	2		3			4.25	2.2	0.46	1.1
Snap-2773				1	6			3	1	2	4.86	3.83	0.38	0.98
Snap-2774			1	1	6			2	4	1	4.63	3.86	0.74	0.69
Snap-2775				4	4			6	1		4.5	3.14	0.53	0.38
Snap-2776				1	6			1	6		4.86	3.86	0.38	0.38
Snap-2778					7				1	6	5	4.86	0	0.38
Snap-2779				2	5				2	3	4.71	4.6	0.49	0.55
Snap-2780				1	7			5	3		4.88	3.38	0.35	0.52
Snap-2781					7			5	2		5	3.29	0	0.49
Snap-2782				1	6				4	3	4.86	4.43	0.38	0.53
Snap-2783					7			3	4		5	3.57	0	0.53
Snap-2813				2	5					7	4.71	5	0.49	0
Snap-2815				4	3		6	1	1		4.43	2.38	0.53	0.74
Snap-2817				2	5	7					4.71	1	0.49	0
Snap-2822			1	2	5		4	2			4.5	2.33	0.76	0.52
Snap-2823				4	3	6					4.43	1	0.53	0
Snap-2824				1	6		4	3			4.86	2.43	0.38	0.53
Snap-2825				1	6			7			4.86	3	0.38	0
Snap-2826				2	5				1	7	4.71	4.88	0.49	0.35
Snap-2827				5	3		1	5	1		4.38	3	0.52	0.58
Snap-3091					7				3	4	5	4.57	0	0.53
Snap-3092				2	6		1	1	4	1	4.75	3.71	0.46	0.95
Snap-3093		1	6			7					2.86	1	0.38	0
Snap-3094				2	5				6	2	4.71	4.25	0.49	0.46
Snap-3095		3	4			8					2.57	1	0.53	0
Snap-3096			2	3	1	6					3.83	1	0.75	0
Snap-3097			3	5		7					3.63	1	0.52	0
Snap-3098	5	1				7					1.17	1	0.41	0
Snap-3100			7	1		8					3.13	1	0.35	0
Snap-3101			4	2	1	1	4	1			3.57	2	0.79	0.63
Snap-3103			3	3	1	2	1	2			3.71	2	0.76	1
Snap-3104		1	4	2		5	1				3.14	1.17	0.69	0.41
Snap-3105				2	4				2	5	4.67	4.71	0.52	0.49
Snap-3107			2	2	1				2	5	3.8	4.71	0.84	0.49
Snap-3108			6	1		6	1				3.14	1.14	0.38	0.38
Snap-3109			1	4	1	3	1	2			4	1.83	0.63	0.98
Snap-3111		3	5			6	1				2.63	1.14	0.52	0.38
Snap-3112	1	1	4			4	1				2.5	1.2	0.84	0.45
Snap-3113			2	3	2	8					4	1	0.82	0
Snap-3114				4	3			5	2		4.43	3.29	0.53	0.49
Snap-3116		3	4					1	5		2.57	3.83	0.53	0.41
Snap-3119				2	5			4	3		4.71	3.43	0.49	0.53
Snap-3120			6	1		6		1			3.14	1.29	0.38	0.76
Snap-3121			1	6		6	1				3.86	1.14	0.38	0.38
Snap-3122				4	2			2	5		4.33	3.71	0.52	0.49
Snap-3124				3	5				4	4	4.63	4.5	0.52	0.53
Snap-3125				5	3			2	4		4.38	3.67	0.52	0.52
Snap-3127			1	6		6					3.86	1	0.38	0
Snap-3128				7		5	1	1			4	1.43	0	0.79
Snap-3129				6	1	1	2	4			4.14	2.43	0.38	0.79
Snap-3130				3	4			6	2		4.57	3.25	0.53	0.46
Snap-3133				5	2				4	3	4.29	4.43	0.49	0.53
Snap-3134				2	5				1	6	4.71	4.86	0.49	0.38
Snap-3137			3	3				3	4		3.5	3.57	0.55	0.53
Snap-3138			6	2		4	1				3.25	1.2	0.46	0.45
Snap-3139			5	2		5	1				3.29	1.17	0.49	0.41
Snap-3140			4	3		5	1				3.43	1.17	0.53	0.41
Snap-3141				2	5			3	4		4.71	3.57	0.49	0.53
Snap-3142			4	3		4	2	1			3.43	1.57	0.53	0.79
Snap-3143			1	6		7					3.86	1	0.38	0
Snap-3146				4	3		6	1			4.43	2.14	0.53	0.38
